# Supplementary material for: Identification and validation of ferroptosis-related genes and immune cell infiltration in thyroid associated ophthalmopathy
Source: Front Genet. 2023 Mar 20;14:1118391. doi: 10.3389/fgene.2023.1118391 (PMC10067720; doi:10.3389/fgene.2023.1118391)
Supplement: Supplementary file 1 [file DataSheet1.ZIP]

Archive with 81 entries (69 files):
- Supplementary Material Presentation/
- Supplementary Material Presentation/Supplementary Table/
- Supplementary Material Presentation/figure5/
- Supplementary Material Presentation/.DS_Store
- __MACOSX/Supplementary Material Presentation/._.DS_Store
- Supplementary Material Presentation/figure2/
- Supplementary Material Presentation/figure3/
- Supplementary Material Presentation/figure4/
- Supplementary Material Presentation/Supplementary Figure/
- Supplementary Material Presentation/figure8/
- Supplementary Material Presentation/figure1/
- Supplementary Material Presentation/figure6/
- Supplementary Material Presentation/figure7/
- Supplementary Material Presentation/figure9/
- Supplementary Material Presentation/Supplementary Table/.DS_Store
- __MACOSX/Supplementary Material Presentation/Supplementary Table/._.DS_Store
- Supplementary Material Presentation/Supplementary Table/Supplementary Table 1.xls
- __MACOSX/Supplementary Material Presentation/Supplementary Table/._Supplementary Table 1.xls
- Supplementary Material Presentation/Supplementary Table/Supplementary Table 3.xls
- __MACOSX/Supplementary Material Presentation/Supplementary Table/._Supplementary Table 3.xls
- Supplementary Material Presentation/Supplementary Table/Supplementary Table 2.xls
- __MACOSX/Supplementary Material Presentation/Supplementary Table/._Supplementary Table 2.xls
- Supplementary Material Presentation/Supplementary Table/Supplementary Table 4.xls
- __MACOSX/Supplementary Material Presentation/Supplementary Table/._Supplementary Table 4.xls
- Supplementary Material Presentation/figure5/.DS_Store
- __MACOSX/Supplementary Material Presentation/figure5/._.DS_Store
- Supplementary Material Presentation/figure5/figure 5B.jpg
- __MACOSX/Supplementary Material Presentation/figure5/._figure 5B.jpg
- Supplementary Material Presentation/figure5/figure 5A.jpg
- __MACOSX/Supplementary Material Presentation/figure5/._figure 5A.jpg
- Supplementary Material Presentation/figure2/figure 2B.jpg
- __MACOSX/Supplementary Material Presentation/figure2/._figure 2B.jpg
- Supplementary Material Presentation/figure2/figure 2C.jpg
- __MACOSX/Supplementary Material Presentation/figure2/._figure 2C.jpg
- Supplementary Material Presentation/figure2/figure 2A.jpg
- Supplementary Material Presentation/figure2/.DS_Store
- __MACOSX/Supplementary Material Presentation/figure2/._.DS_Store
- Supplementary Material Presentation/figure3/figure3E.jpg
- __MACOSX/Supplementary Material Presentation/figure3/._figure3E.jpg
- Supplementary Material Presentation/figure3/figure3D.jpg
- __MACOSX/Supplementary Material Presentation/figure3/._figure3D.jpg
- Supplementary Material Presentation/figure3/figure3F.jpg
- __MACOSX/Supplementary Material Presentation/figure3/._figure3F.jpg
- Supplementary Material Presentation/figure3/.DS_Store
- __MACOSX/Supplementary Material Presentation/figure3/._.DS_Store
- Supplementary Material Presentation/figure3/figure3C.jpg
- __MACOSX/Supplementary Material Presentation/figure3/._figure3C.jpg
- Supplementary Material Presentation/figure3/figure3B.jpg
- __MACOSX/Supplementary Material Presentation/figure3/._figure3B.jpg
- Supplementary Material Presentation/figure3/figure3A.jpg
- __MACOSX/Supplementary Material Presentation/figure3/._figure3A.jpg
- Supplementary Material Presentation/figure4/.DS_Store
- __MACOSX/Supplementary Material Presentation/figure4/._.DS_Store
- Supplementary Material Presentation/figure4/figure 4A.jpg
- __MACOSX/Supplementary Material Presentation/figure4/._figure 4A.jpg
- Supplementary Material Presentation/figure4/figure 4B.jpg
- __MACOSX/Supplementary Material Presentation/figure4/._figure 4B.jpg
- Supplementary Material Presentation/Supplementary Figure/Supplementary Figure 1.jpg
- __MACOSX/Supplementary Material Presentation/Supplementary Figure/._Supplementary Figure 1.jpg
- Supplementary Material Presentation/figure8/.DS_Store
- __MACOSX/Supplementary Material Presentation/figure8/._.DS_Store
- Supplementary Material Presentation/figure8/figure 8B.jpg
- __MACOSX/Supplementary Material Presentation/figure8/._figure 8B.jpg
- Supplementary Material Presentation/figure8/figure 8A.jpg
- __MACOSX/Supplementary Material Presentation/figure8/._figure 8A.jpg
- Supplementary Material Presentation/figure8/figure 8A.png
- __MACOSX/Supplementary Material Presentation/figure8/._figure 8A.png
- Supplementary Material Presentation/figure1/figure1.jpg
- __MACOSX/Supplementary Material Presentation/figure1/._figure1.jpg
- Supplementary Material Presentation/figure6/.DS_Store
- __MACOSX/Supplementary Material Presentation/figure6/._.DS_Store
- Supplementary Material Presentation/figure6/figure 6.jpg
- __MACOSX/Supplementary Material Presentation/figure6/._figure 6.jpg
- Supplementary Material Presentation/figure7/.DS_Store
- __MACOSX/Supplementary Material Presentation/figure7/._.DS_Store
- Supplementary Material Presentation/figure7/figure 7.jpg
- __MACOSX/Supplementary Material Presentation/figure7/._figure 7.jpg
- Supplementary Material Presentation/figure9/.DS_Store
- __MACOSX/Supplementary Material Presentation/figure9/._.DS_Store
- Supplementary Material Presentation/figure9/figure9.tiff
- __MACOSX/Supplementary Material Presentation/figure9/._figure9.tiff
