# Supplementary material for: Identification and validation of ferroptosis-related genes and immune cell infiltration in thyroid associated ophthalmopathy
Source: Front Genet. 2023 Mar 20;14:1118391. doi: 10.3389/fgene.2023.1118391 (PMC10067720; doi:10.3389/fgene.2023.1118391)
Supplement: Supplementary file 1 [file DataSheet1.ZIP › Supplementary Material Presentation/Supplementary Table/Supplementary Table 1.xls]

## Sheet: Sheet1
Sample ID		diagnosis	Gender
GSM1407182	Orbit tissue	TAO	Female
GSM1407183			Female			Orbit Tissue(N=49)		Lacrimal Gland(N=15)
GSM1407184			Female			TAO(N=27)	Normal(N=22)	TAO(N=8)	Normal(N=7)
GSM1407185			Female		Female sex — no. of patients (%)	21(78%)	15(68%)	7(88%)	6(86%)
GSM1407186			Female
GSM1407187			Female
GSM1407188			Female
GSM1407189			Female
GSM1407190			Male
GSM1407191			Female
GSM1407192			Female
GSM1407193			Male
GSM1407194			Female
GSM1407197			Male
GSM1407198			Female
GSM1407201			Female
GSM1407205			Female
GSM1407207			Male
GSM1407208			Male
GSM1407209			Female
GSM1407210			Female
GSM1407211			Female
GSM1407212			Female
GSM1407213			Female
GSM1407214			Female
GSM1407215			Female
GSM1407216			Male
GSM1407218		Normal	Female
GSM1407219			Male
GSM1407220			Female
GSM1407221			Female
GSM1407222			Female
GSM1407223			Female
GSM1407224			Female
GSM1407225			Female
GSM1407226			Female
GSM1407227			Female
GSM1407228			Female
GSM1407229			Male
GSM1407230			Female
GSM1407231			Female
GSM1407232			Female
GSM1407234			Male
GSM1407239			Female
GSM1407241			Male
GSM1407242			Male
GSM1407244			Female
GSM1407245			Male
GSM1407246			Male
GSM1407195	Lacrimal gland	TAO	Female
GSM1407196			Female
GSM1407199			Female
GSM1407200			Female
GSM1407202			Female
GSM1407203			Female
GSM1407204			Female
GSM1407206			Male
GSM1407233		Normal	Female
GSM1407235			Female
GSM1407236			Female
GSM1407237			Female
GSM1407238			Male
GSM1407240			Female
GSM1407243			Female
