# Supplementary material for: Identification and validation of ferroptosis-related genes and immune cell infiltration in thyroid associated ophthalmopathy
Source: Front Genet. 2023 Mar 20;14:1118391. doi: 10.3389/fgene.2023.1118391 (PMC10067720; doi:10.3389/fgene.2023.1118391)
Supplement: Supplementary file 1 [file DataSheet1.ZIP › Supplementary Material Presentation/Supplementary Table/Supplementary Table 3.xls]

	logFC	adj.P.Val
F13A1	-1.436585977	0.001045332
MPEG1	-1.135270999	0.001045332
LGMN	-1.249938215	0.001045332
UCP2	-0.943152964	0.001045332
PLA2G5	-0.709581731	0.001045332
CD84	-0.503007974	0.001045332
C1QC	-0.898780857	0.001045332
ADAP2	-0.704324086	0.001045332
HPGDS	-0.890569895	0.001185303
SIGLEC1	-0.794902301	0.001282796
LAIR1	-0.720870379	0.003325293
RP11-6I2.3	-0.561089226	0.004765685
TRABD2B	0.469641704	0.004896527
MAF	-0.785835536	0.004896527
ALX1	-1.10961065	0.005223378
LOC284825	-1.311126169	0.006189026
CCL13	-0.61655778	0.006189026
SGCG	-1.052997508	0.006189026
PLEK	-0.653245006	0.006189026
LILRB5	-0.855093169	0.006189026
IL10RA	-0.95354289	0.006189026
TMEM37	-0.716103729	0.006189026
STAB1	-0.486348405	0.006243704
KCTD15	0.337020967	0.006260505
CD209	-0.898099174	0.006965924
SYTL4	-0.430689594	0.006965924
CYBB	-0.604620077	0.006965924
CTD-2325A15.5	-0.670928058	0.006965924
PTMA	0.370207718	0.006965924
C1QA	-0.865491901	0.006965924
TMEM185A	-0.314160373	0.007216941
DAB2	-1.136122126	0.007216941
ANGPTL2	-0.580839778	0.007216941
TBC1D2B	-0.376413092	0.007216941
GPR146	-0.534036997	0.007216941
AKR1B1	-0.56679113	0.007677707
VSIG4	-1.032839636	0.007677707
CSF1R	-0.876119165	0.008225297
CLEC4GP1	-0.700043356	0.008225297
SUSD1	-0.710125043	0.008225297
CSRNP1	0.979467312	0.008225297
KCNE3	-0.452066857	0.008700218
SMCR8	-0.303529978	0.010108522
GDE1	-0.747144205	0.010261809
KLB	-1.213000015	0.010346765
ADAMTSL1	-0.452860732	0.010924456
CRYL1	-0.583234333	0.011632277
MS4A4A	-1.097070115	0.013210225
CFH	-1.170979486	0.01340655
NINJ1	-0.546179824	0.013448185
KRT222	-0.664208972	0.01365698
CD163L1	-0.529962805	0.013679197
CTSC	-0.704681968	0.013679197
C1QB	-0.896798676	0.013961545
SLC46A3	-0.874275494	0.014612108
BCAT1	-0.804877616	0.015824236
SUOX	-0.308966507	0.016045506
CTSB	-0.585239204	0.016045506
HNMT	-0.637429171	0.016045506
GALNT12	-0.738514481	0.016045506
KCNJ5	-0.374593359	0.016137378
OXA1L	-0.410851452	0.016474763
FCER1G	-0.935429526	0.016881247
SLC38A1	0.425939	0.018077633
CCDC80	-0.765163132	0.018077633
NKD1	0.465751782	0.01840864
GULP1	-0.544305587	0.018749285
MPP1	-0.59587176	0.019231432
TLR4	-0.444385019	0.019231432
CD34	-0.581492405	0.019231432
CD200R1	-0.528055242	0.021476199
NGEF	0.328316972	0.021476199
LINC01279	-1.114639019	0.021476199
GADD45B	0.63981508	0.022472391
ADRBK2	-0.542578013	0.022851589
RP11-433A10.3	0.430407053	0.022851589
FOS	1.848204794	0.022851589
SEPP1	-0.938080972	0.022851589
DNM1	-0.79471918	0.022851589
CRIP2	0.53075231	0.022851589
TPP1	-0.450699759	0.022851589
MLEC	-0.374272561	0.022851589
NIM1K	0.495793185	0.02502502
SHB	0.289764618	0.025460408
FMO3	-0.953034693	0.025460408
LEF1	0.389323029	0.025460408
FOXRED2	-0.476334105	0.025460408
CECR1	-0.720291707	0.025460408
PDCD1LG2	-0.555904442	0.025460408
RNF135	-0.435121932	0.025460408
SCARA5	-0.539438132	0.025786145
EGR1	1.427039396	0.025786145
UBAC1	-0.442756855	0.025852025
EVA1A	0.490336005	0.026827332
GAS7	-0.42167438	0.026955303
C7orf49	-0.490781124	0.026955303
ASAH1	-0.491867923	0.027043544
LYVE1	-0.987647115	0.027141185
PPL	-0.893008399	0.027141185
C1orf85	-0.43506073	0.027141185
MS4A6A	-0.578606194	0.027842692
RNF128	-0.337162567	0.027842692
ADAM12	-0.406655427	0.029234735
NT5C1A	0.48879504	0.031019902
FOSB	1.777061019	0.031019902
C20orf194	-0.306763383	0.031019902
SHPK	-0.511702532	0.031019902
CMKLR1	-0.46199481	0.031854891
ICAM4	0.566012272	0.031854891
LOC388456	-0.40559058	0.03257408
ZCCHC24	-0.404130399	0.03257408
PEX2	-0.379707628	0.03257408
MRC1	-0.985119424	0.03257408
ZIC2	-0.864311455	0.03257408
SNN	-0.355860965	0.032911713
APEX1	-0.421823365	0.035003097
KIAA1644	0.363910886	0.035003097
HECTD3	-0.559566066	0.035003097
CCDC115	-0.448064106	0.035003097
CLEC7A	0.360859627	0.035003097
MT2A	0.601544167	0.035149645
ZFHX4-AS1	-0.668861397	0.03552655
MBNL3	-0.531913695	0.035813148
FKBP15	-0.38747401	0.037148534
SLC35F6	-0.322561117	0.037148534
CACNA1C	0.256078543	0.037148534
SLCO2B1	-0.466457418	0.037148534
RP11-401P9.4	0.647673766	0.037148534
SLC11A1	0.381680263	0.037148534
CCDC69	-0.71911542	0.037221237
TLE2	0.390283085	0.037221237
SIK1	0.814435475	0.038519026
RENBP	-0.433870581	0.039077821
FAM110B	-0.290009016	0.039077821
PAXIP1-AS1	-0.430415177	0.039077821
MEIS1	-0.523747035	0.039077821
LINC01140	-0.61609145	0.039077821
PTGIS	-0.866750687	0.039077821
AP2A2	-0.300987886	0.039208168
ERAL1	-0.357259622	0.040501699
DRAM2	-0.883995124	0.041234486
CHRNA5	-0.40585324	0.042521995
RNASE1	-0.419551426	0.042521995
ISLR	-0.54177011	0.042521995
DRG1	-0.442099616	0.042521995
GXYLT2	-0.69875597	0.043623771
TDRP	0.270466667	0.043623771
NPC2	-0.451456812	0.043623771
RP11-330O11.3	-0.378208463	0.044942986
PRSS35	0.455004453	0.044950945
KIAA1211L	0.338045124	0.044950945
NPL	-0.440707257	0.044950945
LOC101929747	-0.499753185	0.044950945
PIFO	-0.45207856	0.044950945
S100A9	0.770524524	0.046447558
STARD7	-0.391561039	0.046447558
ITGB1BP1	-0.397938697	0.046447558
ABCC1	-0.450550612	0.047195025
PDGFC	-0.68794377	0.047805311
NES	0.471620865	0.047879565
GM2A	-0.323649945	0.048787676
RTN3	-0.39406057	0.048787676
