# Supplementary material for: Identification and validation of ferroptosis-related genes and immune cell infiltration in thyroid associated ophthalmopathy
Source: Front Genet. 2023 Mar 20;14:1118391. doi: 10.3389/fgene.2023.1118391 (PMC10067720; doi:10.3389/fgene.2023.1118391)
Supplement: Supplementary file 1 [file DataSheet1.ZIP › Supplementary Material Presentation/Supplementary Table/Supplementary Table 2.xls]

## Sheet: Sheet1
Gene symbol	Forward primer	Reverse primer
CYBB	ACCGGGTTTATGATATTCCACCT	GATTTCGACAGACTGGCAAGA
CTSB	GAGCTGGTCAACTATGTCAACA	GCTCATGTCCACGTTGTAGAAGT
SLC38A1	TGACAGTGCCCGAGGATGATA	AGACATGCCTAAGGAGGTTGTA
TLR4	AGACCTGTCCCTGAACCCTAT	CGATGGACTTCTAAACCAGCCA
PEX2	GGAGCAGCTAGTTTGGTCCC	TGGCTCAAAGCGAGCTAACAG
ABCC1	CTCTATCTCTCCCGACATGACC	AGCAGACGATCCACAGCAAAA
LINC01140	CATCTCATCGGCATGGACCT	CAAACTGGACTGACTTTCACCA
ZFHX4-AS1	GCGCTCAGAAGTTTACAAGG	CTCTAGCTGAGTCTTCTGCT
