# Supplementary material for: Identification and validation of ferroptosis-related genes and immune cell infiltration in thyroid associated ophthalmopathy
Source: Front Genet. 2023 Mar 20;14:1118391. doi: 10.3389/fgene.2023.1118391 (PMC10067720; doi:10.3389/fgene.2023.1118391)
Supplement: Supplementary file 1 [file DataSheet1.ZIP › Supplementary Material Presentation/Supplementary Table/Supplementary Table 4.xls]

## Sheet: Sheet1
Drugs	DrugBank Accession Number	Groups	Type	Chemical Formula	structure
CHRYSIN	DB15581	Experimental	Small Molecule	C15H10O4
APIGENIN	DB07352	Experimental	Small Molecule	C15H10O5
LUTEOLIN	DB15584	Experimental	Small Molecule	C15H10O6
COUMARIN	DB04665	Experimental	Small Molecule	C9H6O2
BORTEZOMIB	DB00188	Approved, Investigational	Small Molecule	C19H25BN4O4
UREA	DB03904	Approved, Investigational	Small Molecule	CH4N2O
RESATORVID	DB05943	Investigational	Small Molecule	C15H17ClFNO4S
ERITORAN TETRASODIUM	DB04933	Investigational	Small Molecule	C66H126N2O19P2
NELFINAVIR	DB00220	Experimental	Small Molecule	C32H45N3O4S
PRAVASTATIN	DB00175	Approved	Small Molecule	C23H36O7
TACROLIMUS	DB00864	Approved, Investigational	Small Molecule	C44H69NO12
RITONAVIR	DB00503	Approved, Investigational	Small Molecule	C37H48N6O5S2
ERITORAN	DB04933	Investigational	Small Molecule	C66H126N2O19P2
METHOTREXATE	DB00563	Approved	Small Molecule	C20H22N8O5
INFLIXIMAB	DB00065	Approved	Biotech	C6428H9912N1694O1987S46
SAQUINAVIR	DB01232	Approved, Investigational	Small Molecule	C38H50N6O5
SULFINPYRAZONE	DB01138	Approved	Small Molecule	C23H20N2O3S
PACLITAXEL	DB01229	Approved, Vet approved	Small Molecule	C47H51NO14
ETOPOSIDE PHOSPHATE	DB00773	Approved	Small Molecule	C29H32O13
RIMONABANT	DB06155	Approved, Investigational	Small Molecule	C22H21Cl3N4O
DOXORUBICIN	DB00997	Approved, Investigational	Small Molecule	C27H29NO11
EMTRICITABINE	DB00879	Approved, Investigational	Small Molecule	C8H10FN3O3S
CISPLATIN	DB00515	Approved	Small Molecule	Cl2H6N2Pt
MONTELUKAST	DB00471	Approved	Small Molecule	C35H36ClNO3S
7-ETHYL-10-HYDROXYCAMPTOTHECIN	DB05482	Investigational	Small Molecule	C22H20N2O5
EPIGALOCATECHIN GALLATE	DB12116	Investigational	Small Molecule	C22H18O11
EFAVIRENZ	DB00625	Approved, Investigational	Small Molecule	C14H9ClF3NO2
ABACAVIR	DB01048	Approved, Investigational	Small Molecule	C14H18N6O
LOPINAVIR	DB01601	Approved	Small Molecule	C37H48N4O5
OFLOXACIN	DB01165	Approved	Small Molecule	C18H20FN3O4
ADRIAMYCIN	DB00997	Approved, Investigational	Small Molecule	C27H29NO11
PROBENECID	DB01032	Approved, Investigational	Small Molecule	C13H19NO4S
ALVOCIDIB	DB03496	Experimental, Investigational	Small Molecule	C21H20ClNO5
NEVIRAPINE	DB00238	Approved	Small Molecule	C15H14N4O
PIRARUBICIN	DB11616	Investigational	Small Molecule	C32H37NO12
ERYTHROMYCIN	DB00199	Approved, Investigational, Vet approved	Small Molecule	C37H67NO13
CYCLOSPORINE	DB00091	Approved, Investigational, Vet approved	Small Molecule	C62H111N11O12
VERAPAMIL	DB00661	Approved	Small Molecule	C27H38N2O4
MELPHALAN	DB01042	Approved	Small Molecule	C13H18Cl2N2O2
ANNAMYCIN	DB06420	Investigational	Small Molecule	C26H25IO11
IRINOTECAN HYDROCHLORIDE	DB00762	Approved, Investigational	Small Molecule	C33H38N4O6
AZITHROMYCIN	DB00207	Approved	Small Molecule	C38H72N2O12
DELAVIRDINE	DB00705	Approved	Small Molecule	C22H28N6O3S
BENZBROMARONE	DB12319	Investigational, Withdrawn	Small Molecule	C17H12Br2O3
INDOMETHACIN	DB00328	Approved, Investigational	Small Molecule	C19H16ClNO4
DROLOXIFENE	DB15641	Investigational	Small Molecule	C26H29NO2
TENOFOVIR	DB14126	Experimental, Investigational	Small Molecule	C9H14N5O4P
THYMIDINE	DB04485	Experimental, Investigational	Small Molecule	C10H14N2O5
DAUNORUBICIN	DB00694	Approved	Small Molecule	C27H29NO10
PILOCARPINE	DB01085	Approved, Investigational	Small Molecule	C11H16N2O2
ETOPOSIDE	DB00773	Approved	Small Molecule	C29H32O13
DOCETAXEL	DB01248	Approved, Investigational	Small Molecule	C43H53NO14
TIOPRONIN	DB06823	Approved, Investigational	Small Molecule	C5H9NO3S
VINCRISTINE	DB00541	Approved, Investigational	Small Molecule	C46H56N4O10
DEXVERAPAMIL	DB14063	Experimental	Small Molecule	C27H38N2O4
LAMIVUDINE	DB00709	Approved, Investigational	Small Molecule	C8H11N3O3S
TROXACITABINE	DB04961	Investigational	Small Molecule	C8H11N3O4
DIPYRIDAMOLE	DB00975	Approved	Small Molecule	C24H40N8O4
TENIPOSIDE	DB00444	Approved	Small Molecule	C32H32O13S
NOVOBIOCIN	DB01051	Approved, Investigational, Vet approved	Small Molecule	C31H36N2O11
ZIDOVUDINE	DB00495	Approved	Small Molecule	C10H13N5O4
